# Supplementary material for: The causal role of gastroesophageal reflux disease in anxiety disorders and depression: A bidirectional Mendelian randomization study
Source: Front Psychiatry. 2023 Feb 22;14:1135923. doi: 10.3389/fpsyt.2023.1135923 (PMC9992201; doi:10.3389/fpsyt.2023.1135923)
Supplement: Supplementary file 2 [file Table_1.XLSX]

## Sheet: Sheet1
Supplementary Table 1:Details of confounders/outcomes-related SNPs that were excluded from IVs screened based on the genome-wide significance threshold (P < 5e-8)
Confounders/outcomes	GWAS ID	SNP	Chr	Position	EA	OA	Beta	SE	P-value
Smoking	ieu-b-4877	rs2782641	1	44013355	A	G	0.0298306	0.00365532	3.25012e-16
Smoking	ieu-b-4877	rs1937450	1	66478840	G	T	0.0253154	0.0035659	1.27997e-12
Smoking	ieu-b-4877	rs6711584	2	104421692	A	G	0.022891	0.00357497	1.51999e-10
Smoking	ieu-b-4877	rs1510719	4	140938116	C	T	-0.0232566	0.00365894	2.06001e-10
Smoking	ieu-b-4877	rs12357321	10	21790476	A	G	0.0258203	0.00384053	1.77992e-11
Smoking	ukb-b-223	rs329122	5	133864599	A	G	-0.0065713	0.00115433	1.29999e-08
Alcohol consumption	ukb-b-5779	rs2240326	3	50128386	A	G	-0.0182633	0.00302694	1.6e-09
Alcohol consumption	ukb-b-5779	rs13107325	4	103188709	T	C	0.0448038	0.00575423	6.89922e-15
Alcohol consumption	ukb-b-5779	rs7685686	4	3207142	G	A	-0.0178782	0.00306639	5.49997e-09
Alcohol consumption	ukb-b-5779	rs9372625	6	98344031	A	G	-0.0255579	0.00312467	2.90001e-16
Alcohol consumption	ukb-b-5779	rs11762636	7	2061111	A	C	-0.0232844	0.00392417	2.99999e-09
Alcohol consumption	ukb-b-5779	rs903959	8	142630782	A	T	0.0212634	0.0030997	6.89922e-12
Alcohol consumption	ukb-b-5779	rs9940128	16	53800754	A	G	0.0186665	0.00306309	1.09999e-09
Alcohol consumption	ukb-b-5779	rs1431196	18	50832102	G	A	0.0198568	0.00306853	9.70063e-11
Alcohol consumption	ukb-b-5779	rs9615905	22	48875699	T	C	0.0170206	0.0030397	2.19999e-08
Alcohol consumption	ieu-b-73	rs13409451	2	144257639	G	A	-0.0118224	0.00198143	2.37001e-09
Alcohol consumption	ieu-b-73	rs13107325	4	103188709	T	C	-0.0364548	0.00391286	1.22999e-20
BMI	ukb-b-19953	rs903678	1	201809918	A	G	0.0238774	0.00208343	2.09991e-30
BMI	ukb-b-19953	rs2815749	1	72814783	G	A	0.0292603	0.00247896	3.69999e-32
BMI	ukb-b-19953	rs1937450	1	66478840	G	T	0.0136598	0.00199255	7.10068e-12
BMI	ukb-b-19953	rs17379561	1	98340139	T	A	0.0180487	0.00281666	1.5e-10
BMI	ukb-b-19953	rs3766823	1	32197257	A	G	0.016056	0.0026141	8.10009e-10
BMI	ukb-b-19953	rs12997558	2	41704580	A	G	0.0117418	0.00205989	1.2e-08
BMI	ukb-b-19953	rs6722661	2	100806588	A	G	-0.0191895	0.00205303	8.99912e-21
BMI	ukb-b-19953	rs1011407	2	60665768	G	A	-0.0173501	0.00302129	9.29994e-09
BMI	ukb-b-19953	rs6711584	2	104421692	A	G	0.0133129	0.00198869	2.19989e-11
BMI	ukb-b-19953	rs6780459	3	104624105	T	A	0.0157053	0.00227071	4.60045e-12
BMI	ukb-b-19953	rs7612999	3	35678337	A	G	0.0132715	0.00229682	7.49998e-09
BMI	ukb-b-19953	rs2240326	3	50128386	A	G	-0.0274761	0.00197362	4.70002e-44
BMI	ukb-b-19953	rs13107325	4	103188709	T	C	0.0475799	0.00375479	8.49963e-37
BMI	ukb-b-19953	rs2164300	4	67813017	T	C	-0.012019	0.00198219	1.29999e-09
BMI	ukb-b-19953	rs1510719	4	140938116	C	T	-0.0132471	0.00203734	7.89951e-11
BMI	ukb-b-19953	rs329122	5	133864599	A	G	-0.0164125	0.00200422	2.60016e-16
BMI	ukb-b-19953	rs2744961	6	34655000	T	C	0.0263644	0.00205832	1.50003e-37
BMI	ukb-b-19953	rs9372625	6	98344031	A	G	-0.0167585	0.00203842	1.99986e-16
BMI	ukb-b-19953	rs11762636	7	2061111	A	C	-0.0173036	0.00256336	1.50003e-11
BMI	ukb-b-19953	rs215614	7	32347335	A	G	-0.0150929	0.00204722	1.69981e-13
BMI	ukb-b-19953	rs2396766	7	114318071	A	G	0.0144134	0.00198076	3.40017e-13
BMI	ukb-b-19953	rs903959	8	142630782	A	T	0.012456	0.00202502	7.69999e-10
BMI	ukb-b-19953	rs12357321	10	21790476	A	G	0.0205708	0.00215096	1.10002e-21
BMI	ukb-b-19953	rs7942368	11	76465362	T	C	-0.0153291	0.00242753	2.69998e-10
BMI	ukb-b-19953	rs773109	12	56374695	A	G	-0.0144322	0.00209802	6.00067e-12
BMI	ukb-b-19953	rs1334297	13	58335375	A	G	-0.0135594	0.00224755	1.6e-09
BMI	ukb-b-19953	rs942065	14	94032065	A	G	0.0204658	0.00206117	3.10027e-23
BMI	ukb-b-19953	rs10133111	14	103377321	A	G	0.0202042	0.00267292	4.10015e-14
BMI	ukb-b-19953	rs9940128	16	53800754	A	G	0.0705126	0.00200058	1e-200
BMI	ukb-b-19953	rs7206608	16	82872628	G	C	0.0135122	0.00211797	1.79999e-10
BMI	ukb-b-19953	rs9636202	19	18449238	A	G	-0.0171509	0.00224801	2.39994e-14
BMI	ukb-b-19953	rs2023878	19	18834124	T	C	-0.0185333	0.00252145	1.99986e-13
BMI	ukb-b-19953	rs2838771	21	46501576	C	G	-0.0163818	0.00207826	3.19963e-15
BMI	ukb-b-19953	rs9615905	22	48875699	T	C	0.0117551	0.00199009	3.50002e-09
BMI	ieu-b-40	rs17379561	1	98340139	T	A	0.016	0.0024	4.49987e-11
BMI	ieu-b-40	rs1937450	1	66478840	G	T	0.0122	0.0017	3.40017e-12
BMI	ieu-b-40	rs2815749	1	72814783	G	A	0.0323	0.0021	1.10002e-55
BMI	ieu-b-40	rs903678	1	201809918	A	G	0.0232	0.0018	3.59998e-37
BMI	ieu-b-40	rs12997558	2	41704580	A	G	0.0118	0.0018	6.70039e-11
BMI	ieu-b-40	rs1011407	2	60665768	G	A	-0.0166	0.0027	3.59998e-10
BMI	ieu-b-40	rs6722661	2	100806588	A	G	-0.0145	0.0018	1.80011e-15
BMI	ieu-b-40	rs6711584	2	104421692	A	G	0.0128	0.0017	2.19989e-13
BMI	ieu-b-40	rs6780459	3	104624105	T	A	0.0142	0.0019	3.80014e-14
BMI	ieu-b-40	rs2240326	3	50128386	A	G	-0.0224	0.0017	5.50047e-39
BMI	ieu-b-40	rs7612999	3	35678337	A	G	0.011	0.002	4.09996e-08
BMI	ieu-b-40	rs13107325	4	103188709	T	C	0.047	0.0032	1.10002e-47
BMI	ieu-b-40	rs7675588	4	80734978	A	C	-0.0122	0.0021	1.09999e-08
BMI	ieu-b-40	rs1510719	4	140938116	C	T	-0.011	0.0018	6.1e-10
BMI	ieu-b-40	rs2164300	4	67813017	T	C	-0.009	0.0016	3.79997e-08
BMI	ieu-b-40	rs329122	5	133864599	A	G	-0.0125	0.0017	4.30031e-14
BMI	ieu-b-40	rs9372625	6	98344031	A	G	-0.0142	0.0018	9.70063e-16
BMI	ieu-b-40	rs4713692	6	33807638	T	C	-0.0108	0.0017	2.59998e-10
BMI	ieu-b-40	rs2744961	6	34655000	T	C	0.0239	0.0018	8.19974e-40
BMI	ieu-b-40	rs2396133	7	109197067	G	A	0.0099	0.0017	9.29994e-09
BMI	ieu-b-40	rs2396766	7	114318071	A	G	0.013	0.0017	3.69999e-14
BMI	ieu-b-40	rs215614	7	32347335	A	G	-0.0149	0.0018	1.29987e-16
BMI	ieu-b-40	rs11762636	7	2061111	A	C	-0.0136	0.0022	8.79995e-10
BMI	ieu-b-40	rs903959	8	142630782	A	T	0.0106	0.0018	1.6e-09
BMI	ieu-b-40	rs12357321	10	21790476	A	G	0.0178	0.0019	1e-20
BMI	ieu-b-40	rs7942368	11	76465362	T	C	-0.0129	0.0021	1.79999e-09
BMI	ieu-b-40	rs773109	12	56374695	A	G	-0.0128	0.0018	3.40017e-12
BMI	ieu-b-40	rs10133111	14	103377321	A	G	0.0195	0.0023	4.00037e-17
BMI	ieu-b-40	rs942065	14	94032065	A	G	0.0169	0.0018	5.40008e-21
BMI	ieu-b-40	rs9940128	16	53800754	A	G	0.0745	0.0017	1e-200
BMI	ieu-b-40	rs7206608	16	82872628	G	C	0.0132	0.0019	1.29987e-12
BMI	ieu-b-40	rs9636202	19	18449238	A	G	-0.0183	0.0019	2.90001e-22
BMI	ieu-b-40	rs2023878	19	18834124	T	C	-0.017	0.0022	9.09913e-15
BMI	ieu-b-40	rs2838771	21	46501576	C	G	-0.0146	0.0018	1.99986e-15
BMI	ieu-b-40	rs9615905	22	48875699	T	C	0.011	0.0017	2.69998e-10
Anxiety disorders	finn R8	rs1021363	10	106610839	G	A	-0.0376486	0.00960342	8.8426e-05
Anxiety disorders	finn R8	rs11953061	5	120144025	T	C	0.0380229	0.00887245	1.82322e-05
Anxiety disorders	finn R8	rs12204714	6	152235339	T	C	-0.0352507	0.00887192	7.08859e-05
Anxiety disorders	finn R8	rs12598916	16	60658751	G	C	-0.0291866	0.00986381	0.00308674
Anxiety disorders	finn R8	rs12967855	18	35138245	G	A	-0.028555	0.00970653	0.00326272
Anxiety disorders	finn R8	rs1479405	12	15387519	T	C	0.0264448	0.00935351	0.00469494
Anxiety disorders	finn R8	rs1592757	5	103889998	C	G	0.0353296	0.00898499	8.4217e-05
Anxiety disorders	finn R8	rs1596747	2	193802478	G	A	0.0289635	0.00858666	0.00074331
Anxiety disorders	finn R8	rs1716171	12	123716376	T	C	0.0436084	0.0105916	3.83407e-05
Anxiety disorders	finn R8	rs2043539	7	12253880	A	G	0.0397776	0.00886243	7.17794e-06
Anxiety disorders	finn R8	rs2358016	2	162007430	G	C	0.0227194	0.00864778	0.00860914
Anxiety disorders	finn R8	rs2734839	11	113286490	T	C	-0.0304864	0.00861141	0.00039977
Anxiety disorders	finn R8	rs3793577	9	23737627	G	A	0.0233293	0.00862854	0.00685646
Anxiety disorders	finn R8	rs4300861	2	22549441	T	C	0.0330368	0.00865104	0.000134085
Anxiety disorders	finn R8	rs7032155	9	122672771	A	C	0.0178582	0.00886324	0.0439188
Anxiety disorders	finn R8	rs9373363	6	143150043	G	A	-0.0347601	0.00912967	0.000140449
Anxiety disorders	finn R8	rs9517313	13	99105892	C	G	0.0454236	0.00866286	1.57565e-07
Anxiety disorders	finn R8	rs9529055	13	66957533	A	G	0.0201956	0.00860598	0.0189409
Anxiety disorders	finn R8	rs957345	14	75276079	G	C	0.0192854	0.0086818	0.0263263
Depression	finn R8	rs1021363	10	106610839	G	A	-0.048011	0.00890694	7.03429e-08
Depression	finn R8	rs11953061	5	120144025	T	C	0.0434221	0.0082271	1.30644e-07
Depression	finn R8	rs12204714	6	152235339	T	C	-0.0508273	0.0082198	6.26888e-10
Depression	finn R8	rs1592757	5	103889998	C	G	0.0394035	0.00833974	2.30351e-06
Depression	finn R8	rs1596747	2	193802478	G	A	0.0298396	0.00797728	0.000183599
Depression	finn R8	rs1716171	12	123716376	T	C	0.0204059	0.00976434	0.0366328
Depression	finn R8	rs2043539	7	12253880	A	G	0.0225933	0.00824205	0.00612125
Depression	finn R8	rs2734839	11	113286490	T	C	-0.0300959	0.00799814	0.000167977
Depression	finn R8	rs324769	12	83969240	T	C	-0.0183506	0.0081763	0.024809
Depression	finn R8	rs3793577	9	23737627	G	A	0.0219589	0.00801688	0.00616112
Depression	finn R8	rs4300861	2	22549441	T	C	0.0283264	0.00803599	0.000423584
Depression	finn R8	rs7032155	9	122672771	A	C	0.0247306	0.00824874	0.00271669
Depression	finn R8	rs9373363	6	143150043	G	A	-0.0246845	0.00847212	0.00357265
Depression	finn R8	rs9517313	13	99105892	C	G	0.0299389	0.00805067	0.000200166
Depression	finn R8	rs9529055	13	66957533	A	G	0.0178054	0.00799396	0.0259233
Abbreviations: GWAS: genome-wide association study; SNP: single nucleotide polymorphism; Chr: Chromosome; EA: effect allele; OA:other allele; SE: standard error; BMI: body mass index.
