# Supplementary material for: The causal role of gastroesophageal reflux disease in anxiety disorders and depression: A bidirectional Mendelian randomization study
Source: Front Psychiatry. 2023 Feb 22;14:1135923. doi: 10.3389/fpsyt.2023.1135923 (PMC9992201; doi:10.3389/fpsyt.2023.1135923)
Supplement: Supplementary file 3 [file Table_2.XLSX]

## Sheet: Sheet1
Supplementary Table 2: Details of the IVs screened based on the genome-wide significance threshold (P < 5e-8)
Exposure	Outcome	SNP	Chr	Position	EA	OA	Exposure			Outcome			F_statistics
							Beta	SE	P-value	Beta	SE	P-value
GERD	Anxiety disorders	rs10010963	4	159839313	T	C	-0.0269803	0.00494665	4.92e-08	-0.0161831	0.00910752	0.0755858	29.75
GERD	Anxiety disorders	rs569356	1	29136686	G	A	-0.037919	0.00690971	4.07e-08	-0.0124972	0.012762	0.327458	30.12
GERD	Anxiety disorders	rs7527682	1	189172684	G	A	-0.026684	0.00482174	3.13e-08	0.00273436	0.00884237	0.757145	30.63
GERD	Anxiety disorders	rs324769	12	83969240	T	C	-0.0267699	0.00483328	3.05e-08	-0.00803445	0.00880232	0.361367	30.68
GERD	Anxiety disorders	rs3828917	6	31465917	T	G	0.0671113	0.0120054	2.27e-08	0.0183199	0.0343823	0.594151	31.25
GERD	Anxiety disorders	rs7541875	1	190957589	G	A	0.0273972	0.00484976	1.61e-08	0.0152083	0.00882096	0.0846876	31.91
GERD	Anxiety disorders	rs9396740	6	17023108	A	G	-0.031493	0.0055587	1.47e-08	-0.00723594	0.0106646	0.497456	32.1
GERD	Anxiety disorders	rs2834005	21	34291708	C	T	0.0296997	0.0051734	9.42e-09	0.00202067	0.00967408	0.834546	32.96
GERD	Anxiety disorders	rs1883842	20	41223062	G	T	0.0308332	0.00536826	9.27e-09	0.0197659	0.0110499	0.0736495	32.99
GERD	Anxiety disorders	rs4382592	9	134870755	G	T	-0.0302679	0.00525091	8.2e-09	-0.0153832	0.00960984	0.109427	33.23
GERD	Anxiety disorders	rs12453010	17	50316131	T	C	0.0296967	0.00493315	1.75e-09	0.00159426	0.00890556	0.857923	36.24
GERD	Anxiety disorders	rs7241572	18	77580712	A	G	0.0365511	0.00597464	9.49e-10	0.0159441	0.0104777	0.128079	37.43
GERD	Anxiety disorders	rs761777	10	134938075	G	A	0.0345341	0.00554469	4.71e-10	0.00323268	0.0096496	0.737621	38.79
GERD	Anxiety disorders	rs7600261	2	212622818	T	C	0.0338034	0.00522051	9.47e-11	0.00887158	0.00934983	0.342697	41.93
GERD	Anxiety disorders	rs3863241	8	73890335	T	C	0.0324982	0.00481521	1.49e-11	0.0124171	0.00872251	0.154571	45.55
GERD	Depression	rs10010963	4	159839313	T	C	-0.0269803	0.00494665	4.92e-08	0.00173863	0.008458	0.837134	29.7489
GERD	Depression	rs12453010	17	50316131	T	C	0.0296967	0.00493315	1.75e-09	0.00279913	0.00827394	0.735133	36.2383
GERD	Depression	rs12967855	18	35138245	G	A	-0.0365451	0.00513354	1.09e-12	-0.0140389	0.00904235	0.120526	50.6786
GERD	Depression	rs1479405	12	15387519	T	C	0.0314843	0.0051514	9.85e-10	0.00474312	0.00871833	0.586415	37.354
GERD	Depression	rs1883842	20	41223062	G	T	0.0308332	0.00536826	9.27e-09	0.0127947	0.0102568	0.212238	32.9891
GERD	Depression	rs2834005	21	34291708	C	T	0.0296997	0.0051734	9.42e-09	0.0159869	0.00896834	0.0746535	32.9573
GERD	Depression	rs3828917	6	31465917	T	G	0.0671113	0.0120054	2.27e-08	0.0481856	0.0322375	0.134991	31.2491
GERD	Depression	rs3863241	8	73890335	T	C	0.0324982	0.00481521	1.49e-11	0.00854898	0.00810371	0.291449	45.55
GERD	Depression	rs4382592	9	134870755	G	T	-0.0302679	0.00525091	8.2e-09	-0.00794467	0.0089246	0.373358	33.2273
GERD	Depression	rs569356	1	29136686	G	A	-0.037919	0.00690971	4.07e-08	-0.0154042	0.011884	0.194903	30.1158
GERD	Depression	rs7241572	18	77580712	A	G	0.0365511	0.00597464	9.49e-10	0.0157135	0.00970379	0.105379	37.4263
GERD	Depression	rs7527682	1	189172684	G	A	-0.026684	0.00482174	3.13e-08	0.00163975	0.00821957	0.841877	30.6263
GERD	Depression	rs7541875	1	190957589	G	A	0.0273972	0.00484976	1.61e-08	0.0065323	0.00819138	0.425183	31.9133
GERD	Depression	rs7600261	2	212622818	T	C	0.0338034	0.00522051	9.47e-11	0.015187	0.00868153	0.0802306	41.9271
GERD	Depression	rs761777	10	134938075	G	A	0.0345341	0.00554469	4.71e-10	0.0123601	0.00895386	0.167458	38.792
GERD	Depression	rs9396740	6	17023108	A	G	-0.031493	0.0055587	1.47e-08	0.000852435	0.00991171	0.931464	32.0983
Abbreviations: SNP: single nucleotide polymorphism; Chr: Chromosome; EA: effect allele; OA:other allele; SE: standard error; GERD: gastroesophageal reflux disease.
The R2 of each SNP is calculated by the "add_rsq" function of the TwoSampleMR R package
N: sample size.
