# Supplementary material for: The causal role of gastroesophageal reflux disease in anxiety disorders and depression: A bidirectional Mendelian randomization study
Source: Front Psychiatry. 2023 Feb 22;14:1135923. doi: 10.3389/fpsyt.2023.1135923 (PMC9992201; doi:10.3389/fpsyt.2023.1135923)
Supplement: Supplementary file 4 [file Table_3.XLSX]

## Sheet: Sheet1
Supplementary Table 3:Details of confounders/outcomes-related SNPs that were excluded from IVs screened based on the locus-wide significance threshold (P < 1e-5)
Confounders/outcomes	GWAS ID	SNP	Chr	Position	EA	OA	Beta	SE	P-value
Smoking	ieu-b-4877	rs2782641	1	44013355	A	G	0.0298306	0.00365532	3.25012e-16
Smoking	ieu-b-4877	rs1937450	1	66478840	G	T	0.0253154	0.0035659	1.27997e-12
Smoking	ieu-b-4877	rs6711584	2	104421692	A	G	0.022891	0.00357497	1.51999e-10
Smoking	ieu-b-4877	rs6744653	2	628524	G	A	0.0347466	0.00473279	2.11009e-13
Smoking	ieu-b-4877	rs1510719	4	140938116	C	T	-0.0232566	0.00365894	2.06001e-10
Smoking	ieu-b-4877	rs240995	6	111676513	C	T	-0.0374424	0.00458804	3.23966e-16
Smoking	ieu-b-4877	rs12357321	10	21790476	A	G	0.0258203	0.00384053	1.77992e-11
Smoking	ieu-b-4877	rs8034783	15	47763726	T	C	0.0363093	0.00579929	3.73999e-10
Smoking	ukb-b-223	rs329122	5	133864599	A	G	-0.0065713	0.00115433	1.29999e-08
Smoking	ukb-b-223	rs10156445	9	128617244	G	A	0.00704315	0.00117925	2.30001e-09
Alcohol consumption	ukb-b-5779	rs11720523	3	71545170	A	C	-0.0231323	0.00306047	4.10015e-14
Alcohol consumption	ukb-b-5779	rs2240326	3	50128386	A	G	-0.0182633	0.00302694	1.6e-09
Alcohol consumption	ukb-b-5779	rs13107325	4	103188709	T	C	0.0448038	0.00575423	6.89922e-15
Alcohol consumption	ukb-b-5779	rs7685686	4	3207142	G	A	-0.0178782	0.00306639	5.49997e-09
Alcohol consumption	ukb-b-5779	rs9372625	6	98344031	A	G	-0.0255579	0.00312467	2.90001e-16
Alcohol consumption	ukb-b-5779	rs11762636	7	2061111	A	C	-0.0232844	0.00392417	2.99999e-09
Alcohol consumption	ukb-b-5779	rs2529287	7	74358919	T	C	0.0227157	0.00349595	8.19974e-11
Alcohol consumption	ukb-b-5779	rs903959	8	142630782	A	T	0.0212634	0.0030997	6.89922e-12
Alcohol consumption	ukb-b-5779	rs9940128	16	53800754	A	G	0.0186665	0.00306309	1.09999e-09
Alcohol consumption	ukb-b-5779	rs7186573	16	28587389	C	T	0.0323222	0.00311686	3.40017e-25
Alcohol consumption	ukb-b-5779	rs11864054	16	30846134	A	G	0.0181771	0.00312284	5.89997e-09
Alcohol consumption	ukb-b-5779	rs1431196	18	50832102	G	A	0.0198568	0.00306853	9.70063e-11
Alcohol consumption	ukb-b-5779	rs1788783	18	21161134	T	C	-0.0273473	0.00303518	2.09991e-19
Alcohol consumption	ukb-b-5779	rs9615905	22	48875699	T	C	0.0170206	0.0030397	2.19999e-08
Alcohol consumption	ieu-b-73	rs13409451	2	144257639	G	A	-0.0118224	0.00198143	2.37001e-09
Alcohol consumption	ieu-b-73	rs13107325	4	103188709	T	C	-0.0364548	0.00391286	1.22999e-20
Alcohol consumption	ieu-b-73	rs7186573	16	28587389	C	T	-0.0122987	0.00198988	6.21999e-10
BMI	ukb-b-19953	rs903678	1	201809918	A	G	0.0238774	0.00208343	2.09991e-30
BMI	ukb-b-19953	rs197374	1	112289983	T	C	0.0143486	0.00202962	1.59993e-12
BMI	ukb-b-19953	rs1937450	1	66478840	G	T	0.0136598	0.00199255	7.10068e-12
BMI	ukb-b-19953	rs11162350	1	77929479	T	G	-0.0143363	0.0020016	7.89951e-13
BMI	ukb-b-19953	rs2613505	1	72835410	T	C	0.0290438	0.00247894	1.10002e-31
BMI	ukb-b-19953	rs17379561	1	98340139	T	A	0.0180487	0.00281666	1.5e-10
BMI	ukb-b-19953	rs741959	1	47676233	G	A	-0.0169067	0.00199906	2.70023e-17
BMI	ukb-b-19953	rs3766823	1	32197257	A	G	0.016056	0.0026141	8.10009e-10
BMI	ukb-b-19953	rs745596	1	156504579	T	C	-0.0235311	0.00374106	3.2e-10
BMI	ukb-b-19953	rs12997558	2	41704580	A	G	0.0117418	0.00205989	1.2e-08
BMI	ukb-b-19953	rs6722661	2	100806588	A	G	-0.0191895	0.00205303	8.99912e-21
BMI	ukb-b-19953	rs6744653	2	628524	G	A	0.0554506	0.00261219	5.30029e-100
BMI	ukb-b-19953	rs2075703	2	166151876	G	A	-0.0148615	0.00228457	7.8001e-11
BMI	ukb-b-19953	rs16825008	2	212304841	G	A	0.0137584	0.00211491	7.70016e-11
BMI	ukb-b-19953	rs1011407	2	60665768	G	A	-0.0173501	0.00302129	9.29994e-09
BMI	ukb-b-19953	rs6707827	2	100123030	G	A	0.0119437	0.00217332	3.89996e-08
BMI	ukb-b-19953	rs6711584	2	104421692	A	G	0.0133129	0.00198869	2.19989e-11
BMI	ukb-b-19953	rs6780459	3	104624105	T	A	0.0157053	0.00227071	4.60045e-12
BMI	ukb-b-19953	rs7612999	3	35678337	A	G	0.0132715	0.00229682	7.49998e-09
BMI	ukb-b-19953	rs2240326	3	50128386	A	G	-0.0274761	0.00197362	4.70002e-44
BMI	ukb-b-19953	rs2418925	3	153751912	T	C	0.0131022	0.00197528	3.29989e-11
BMI	ukb-b-19953	rs247975	3	173107443	C	T	0.0164253	0.00198224	1.20005e-16
BMI	ukb-b-19953	rs7639752	3	195973244	A	G	0.010988	0.00197655	2.69998e-08
BMI	ukb-b-19953	rs17295394	3	131506937	T	G	-0.0186598	0.00219812	2.09991e-17
BMI	ukb-b-19953	rs17809565	3	20738089	G	A	-0.0121873	0.00221669	3.79997e-08
BMI	ukb-b-19953	rs13107325	4	103188709	T	C	0.0475799	0.00375479	8.49963e-37
BMI	ukb-b-19953	rs2164300	4	67813017	T	C	-0.012019	0.00198219	1.29999e-09
BMI	ukb-b-19953	rs1510719	4	140938116	C	T	-0.0132471	0.00203734	7.89951e-11
BMI	ukb-b-19953	rs13130484	4	45175691	T	C	0.0289128	0.00199601	1.50003e-47
BMI	ukb-b-19953	rs329122	5	133864599	A	G	-0.0164125	0.00200422	2.60016e-16
BMI	ukb-b-19953	rs42302	5	74965554	G	A	0.0269738	0.00208756	3.40017e-38
BMI	ukb-b-19953	rs2744961	6	34655000	T	C	0.0263644	0.00205832	1.50003e-37
BMI	ukb-b-19953	rs9365499	6	163271833	T	C	-0.0155048	0.002491	4.79999e-10
BMI	ukb-b-19953	rs9372625	6	98344031	A	G	-0.0167585	0.00203842	1.99986e-16
BMI	ukb-b-19953	rs16880905	6	50925210	C	G	-0.0230779	0.00324457	1.10002e-12
BMI	ukb-b-19953	rs11762636	7	2061111	A	C	-0.0173036	0.00256336	1.50003e-11
BMI	ukb-b-19953	rs215614	7	32347335	A	G	-0.0150929	0.00204722	1.69981e-13
BMI	ukb-b-19953	rs2396766	7	114318071	A	G	0.0144134	0.00198076	3.40017e-13
BMI	ukb-b-19953	rs2529287	7	74358919	T	C	0.0154498	0.00228315	1.29987e-11
BMI	ukb-b-19953	rs903959	8	142630782	A	T	0.012456	0.00202502	7.69999e-10
BMI	ukb-b-19953	rs2616192	8	20668624	T	G	0.0143257	0.00212235	1.50003e-11
BMI	ukb-b-19953	rs2543622	8	30863604	C	A	-0.0152171	0.00261298	5.80003e-09
BMI	ukb-b-19953	rs9298739	9	15833655	C	T	0.0180639	0.0019831	8.30042e-20
BMI	ukb-b-19953	rs7854693	9	103083594	C	T	0.0169316	0.00212348	1.50003e-15
BMI	ukb-b-19953	rs1484375	9	109067561	G	A	-0.0136147	0.00238172	1.09999e-08
BMI	ukb-b-19953	rs3003615	9	130997892	A	G	-0.0110516	0.0020085	3.69999e-08
BMI	ukb-b-19953	rs3088142	10	76854564	T	C	0.0113373	0.00200981	1.7e-08
BMI	ukb-b-19953	rs11245450	10	126658075	A	G	-0.0139779	0.00202148	4.70002e-12
BMI	ukb-b-19953	rs12357321	10	21790476	A	G	0.0205708	0.00215096	1.10002e-21
BMI	ukb-b-19953	rs7070761	10	65317056	T	A	0.0137162	0.00197922	4.19952e-12
BMI	ukb-b-19953	rs4755720	11	43628749	T	C	-0.0175453	0.00203125	5.70033e-18
BMI	ukb-b-19953	rs11602782	11	115030373	T	C	0.014927	0.00198753	5.90065e-14
BMI	ukb-b-19953	rs947791	11	65302893	A	G	0.0176492	0.00239851	1.9002e-13
BMI	ukb-b-19953	rs7942368	11	76465362	T	C	-0.0153291	0.00242753	2.69998e-10
BMI	ukb-b-19953	rs1689410	12	89751641	G	A	0.0152234	0.00250962	1.29999e-09
BMI	ukb-b-19953	rs773109	12	56374695	A	G	-0.0144322	0.00209802	6.00067e-12
BMI	ukb-b-19953	rs7983267	13	33380905	T	C	-0.0154571	0.00198422	6.70039e-15
BMI	ukb-b-19953	rs1334297	13	58335375	A	G	-0.0135594	0.00224755	1.6e-09
BMI	ukb-b-19953	rs942065	14	94032065	A	G	0.0204658	0.00206117	3.10027e-23
BMI	ukb-b-19953	rs10133111	14	103377321	A	G	0.0202042	0.00267292	4.10015e-14
BMI	ukb-b-19953	rs12437159	14	46812461	T	C	0.0122575	0.00198591	6.69993e-10
BMI	ukb-b-19953	rs11856579	15	78012688	A	G	-0.0170842	0.00223982	2.39994e-14
BMI	ukb-b-19953	rs11864054	16	30846134	A	G	0.0209572	0.00203924	8.99912e-25
BMI	ukb-b-19953	rs9940128	16	53800754	A	G	0.0705126	0.00200058	1e-200
BMI	ukb-b-19953	rs7186573	16	28587389	C	T	0.0262039	0.00203531	6.29941e-38
BMI	ukb-b-19953	rs7206608	16	82872628	G	C	0.0135122	0.00211797	1.79999e-10
BMI	ukb-b-19953	rs1788783	18	21161134	T	C	-0.0197304	0.00198463	2.70023e-23
BMI	ukb-b-19953	rs1371274	18	1837007	C	A	0.0195341	0.00287404	1.10002e-11
BMI	ukb-b-19953	rs9636202	19	18449238	A	G	-0.0171509	0.00224801	2.39994e-14
BMI	ukb-b-19953	rs11672660	19	46180184	T	C	-0.0337985	0.00249936	1.10002e-41
BMI	ukb-b-19953	rs2023878	19	18834124	T	C	-0.0185333	0.00252145	1.99986e-13
BMI	ukb-b-19953	rs13039956	20	51100012	C	G	-0.0264633	0.00256339	5.50047e-25
BMI	ukb-b-19953	rs2838771	21	46501576	C	G	-0.0163818	0.00207826	3.19963e-15
BMI	ukb-b-19953	rs9615905	22	48875699	T	C	0.0117551	0.00199009	3.50002e-09
BMI	ieu-b-40	rs17379561	1	98340139	T	A	0.016	0.0024	4.49987e-11
BMI	ieu-b-40	rs10915840	1	225668524	A	G	-0.0118	0.0019	1.29999e-09
BMI	ieu-b-40	rs1937450	1	66478840	G	T	0.0122	0.0017	3.40017e-12
BMI	ieu-b-40	rs741959	1	47676233	G	A	-0.017	0.0017	1.59993e-22
BMI	ieu-b-40	rs2613505	1	72835410	T	C	0.0328	0.0021	3.29989e-57
BMI	ieu-b-40	rs903678	1	201809918	A	G	0.0232	0.0018	3.59998e-37
BMI	ieu-b-40	rs11162350	1	77929479	T	G	-0.0123	0.0018	2.19989e-12
BMI	ieu-b-40	rs197374	1	112289983	T	C	0.0136	0.0018	9.60064e-15
BMI	ieu-b-40	rs745596	1	156504579	T	C	-0.0178	0.0032	4.20001e-08
BMI	ieu-b-40	rs6744653	2	628524	G	A	0.0571	0.0022	7.49894e-155
BMI	ieu-b-40	rs12997558	2	41704580	A	G	0.0118	0.0018	6.70039e-11
BMI	ieu-b-40	rs1011407	2	60665768	G	A	-0.0166	0.0027	3.59998e-10
BMI	ieu-b-40	rs6722661	2	100806588	A	G	-0.0145	0.0018	1.80011e-15
BMI	ieu-b-40	rs2075703	2	166151876	G	A	-0.0122	0.002	8.60003e-10
BMI	ieu-b-40	rs16825008	2	212304841	G	A	0.0122	0.0018	4.00037e-11
BMI	ieu-b-40	rs6711584	2	104421692	A	G	0.0128	0.0017	2.19989e-13
BMI	ieu-b-40	rs6780459	3	104624105	T	A	0.0142	0.0019	3.80014e-14
BMI	ieu-b-40	rs2240326	3	50128386	A	G	-0.0224	0.0017	5.50047e-39
BMI	ieu-b-40	rs17295394	3	131506937	T	G	-0.0161	0.0019	4.70002e-17
BMI	ieu-b-40	rs2418925	3	153751912	T	C	0.0118	0.0017	6.4003e-12
BMI	ieu-b-40	rs17809565	3	20738089	G	A	-0.0119	0.0019	7.19996e-10
BMI	ieu-b-40	rs7612999	3	35678337	A	G	0.011	0.002	4.09996e-08
BMI	ieu-b-40	rs247975	3	173107443	C	T	0.0146	0.0018	8.69961e-17
BMI	ieu-b-40	rs13107325	4	103188709	T	C	0.047	0.0032	1.10002e-47
BMI	ieu-b-40	rs7675588	4	80734978	A	C	-0.0122	0.0021	1.09999e-08
BMI	ieu-b-40	rs1510719	4	140938116	C	T	-0.011	0.0018	6.1e-10
BMI	ieu-b-40	rs2164300	4	67813017	T	C	-0.009	0.0016	3.79997e-08
BMI	ieu-b-40	rs13130484	4	45175691	T	C	0.0322	0.0017	1.20005e-84
BMI	ieu-b-40	rs42302	5	74965554	G	A	0.0254	0.0017	1.69981e-49
BMI	ieu-b-40	rs17386596	5	106530162	T	A	-0.0099	0.0017	8.40001e-09
BMI	ieu-b-40	rs329122	5	133864599	A	G	-0.0125	0.0017	4.30031e-14
BMI	ieu-b-40	rs10071982	5	62703251	G	A	0.0114	0.0018	1.89998e-10
BMI	ieu-b-40	rs9365499	6	163271833	T	C	-0.0153	0.0022	2.60016e-12
BMI	ieu-b-40	rs16880905	6	50925210	C	G	-0.0247	0.0026	7.19946e-21
BMI	ieu-b-40	rs9372625	6	98344031	A	G	-0.0142	0.0018	9.70063e-16
BMI	ieu-b-40	rs4713692	6	33807638	T	C	-0.0108	0.0017	2.59998e-10
BMI	ieu-b-40	rs2744961	6	34655000	T	C	0.0239	0.0018	8.19974e-40
BMI	ieu-b-40	rs2396133	7	109197067	G	A	0.0099	0.0017	9.29994e-09
BMI	ieu-b-40	rs2396766	7	114318071	A	G	0.013	0.0017	3.69999e-14
BMI	ieu-b-40	rs215614	7	32347335	A	G	-0.0149	0.0018	1.29987e-16
BMI	ieu-b-40	rs11762636	7	2061111	A	C	-0.0136	0.0022	8.79995e-10
BMI	ieu-b-40	rs17224289	8	74703133	T	C	0.0161	0.0027	1.5e-09
BMI	ieu-b-40	rs2616192	8	20668624	T	G	0.0125	0.0019	2.09991e-11
BMI	ieu-b-40	rs2543622	8	30863604	C	A	-0.0125	0.0022	2e-08
BMI	ieu-b-40	rs903959	8	142630782	A	T	0.0106	0.0018	1.6e-09
BMI	ieu-b-40	rs1484375	9	109067561	G	A	-0.0143	0.0021	5.10035e-12
BMI	ieu-b-40	rs9298739	9	15833655	C	T	0.0166	0.0017	5.90065e-22
BMI	ieu-b-40	rs7854693	9	103083594	C	T	0.0163	0.0019	2.39994e-18
BMI	ieu-b-40	rs12357321	10	21790476	A	G	0.0178	0.0019	1e-20
BMI	ieu-b-40	rs7070761	10	65317056	T	A	0.013	0.0017	5.00035e-14
BMI	ieu-b-40	rs942093	10	77626488	G	C	0.0122	0.002	4.39997e-10
BMI	ieu-b-40	rs11245450	10	126658075	A	G	-0.0107	0.0018	2.39999e-09
BMI	ieu-b-40	rs4755720	11	43628749	T	C	-0.0178	0.0018	1.10002e-23
BMI	ieu-b-40	rs947791	11	65302893	A	G	0.0142	0.0021	1.69981e-11
BMI	ieu-b-40	rs11602782	11	115030373	T	C	0.0148	0.0017	2.19989e-17
BMI	ieu-b-40	rs7942368	11	76465362	T	C	-0.0129	0.0021	1.79999e-09
BMI	ieu-b-40	rs6486935	12	19209501	A	T	0.0118	0.002	4e-09
BMI	ieu-b-40	rs1689410	12	89751641	G	A	0.0125	0.0022	1.5e-08
BMI	ieu-b-40	rs773109	12	56374695	A	G	-0.0128	0.0018	3.40017e-12
BMI	ieu-b-40	rs7983267	13	33380905	T	C	-0.0136	0.0016	5.10035e-17
BMI	ieu-b-40	rs12437159	14	46812461	T	C	0.0108	0.0017	4.30002e-10
BMI	ieu-b-40	rs10133111	14	103377321	A	G	0.0195	0.0023	4.00037e-17
BMI	ieu-b-40	rs942065	14	94032065	A	G	0.0169	0.0018	5.40008e-21
BMI	ieu-b-40	rs11856579	15	78012688	A	G	-0.0141	0.002	8.00018e-13
BMI	ieu-b-40	rs9940128	16	53800754	A	G	0.0745	0.0017	1e-200
BMI	ieu-b-40	rs7186573	16	28587389	C	T	0.0248	0.0017	1e-49
BMI	ieu-b-40	rs11864054	16	30846134	A	G	0.0177	0.0018	8.19974e-23
BMI	ieu-b-40	rs7206608	16	82872628	G	C	0.0132	0.0019	1.29987e-12
BMI	ieu-b-40	rs3809770	17	47047596	G	A	-0.0093	0.0017	3.89996e-08
BMI	ieu-b-40	rs1371274	18	1837007	C	A	0.0192	0.0025	1.99986e-14
BMI	ieu-b-40	rs9636202	19	18449238	A	G	-0.0183	0.0019	2.90001e-22
BMI	ieu-b-40	rs11672660	19	46180184	T	C	-0.034	0.0021	1.69981e-60
BMI	ieu-b-40	rs2023878	19	18834124	T	C	-0.017	0.0022	9.09913e-15
BMI	ieu-b-40	rs13039956	20	51100012	C	G	-0.0256	0.0022	2.49977e-30
BMI	ieu-b-40	rs2838771	21	46501576	C	G	-0.0146	0.0018	1.99986e-15
BMI	ieu-b-40	rs9615905	22	48875699	T	C	0.011	0.0017	2.69998e-10
Anxiety disorders	finn R8	rs1021363	10	106610839	G	A	-0.0376486	0.00960342	8.8426e-05
Anxiety disorders	finn R8	rs10269582	7	21640361	C	T	-0.0205544	0.00860831	0.0169524
Anxiety disorders	finn R8	rs10496632	2	125014321	C	G	-0.030304	0.00925931	0.00106483
Anxiety disorders	finn R8	rs1080207	2	53121247	G	T	0.0183065	0.00919222	0.0464237
Anxiety disorders	finn R8	rs10863754	1	209248014	C	T	-0.0180712	0.00866109	0.0369343
Anxiety disorders	finn R8	rs11155515	6	147959229	C	A	-0.0326361	0.00872375	0.000183244
Anxiety disorders	finn R8	rs11567968	5	137664241	G	A	0.0238046	0.0111308	0.0324661
Anxiety disorders	finn R8	rs11953061	5	120144025	T	C	0.0380229	0.00887245	1.82322e-05
Anxiety disorders	finn R8	rs12070989	1	80841004	A	C	0.0281576	0.00890358	0.00156419
Anxiety disorders	finn R8	rs12204714	6	152235339	T	C	-0.0352507	0.00887192	7.08859e-05
Anxiety disorders	finn R8	rs12446878	16	77156772	G	A	0.0184427	0.00931352	0.0476793
Anxiety disorders	finn R8	rs12598916	16	60658751	G	C	-0.0291866	0.00986381	0.00308674
Anxiety disorders	finn R8	rs12621789	2	66654097	A	T	-0.0235822	0.00905539	0.00920852
Anxiety disorders	finn R8	rs12807357	11	57656902	T	C	0.0267495	0.00888688	0.0026124
Anxiety disorders	finn R8	rs12967855	18	35138245	G	A	-0.028555	0.00970653	0.00326272
Anxiety disorders	finn R8	rs1323063	4	20323777	G	A	0.0301632	0.0137867	0.0286807
Anxiety disorders	finn R8	rs1452378	15	74100132	C	T	-0.0323583	0.0110069	0.00328405
Anxiety disorders	finn R8	rs1476289	5	2816253	C	T	0.0303949	0.0117566	0.00972792
Anxiety disorders	finn R8	rs1479405	12	15387519	T	C	0.0264448	0.00935351	0.00469494
Anxiety disorders	finn R8	rs1592757	5	103889998	C	G	0.0353296	0.00898499	8.4217e-05
Anxiety disorders	finn R8	rs1596747	2	193802478	G	A	0.0289635	0.00858666	0.00074331
Anxiety disorders	finn R8	rs1597044	14	42181334	G	C	0.0243821	0.00860424	0.00460076
Anxiety disorders	finn R8	rs17075415	3	43303171	T	C	0.0409272	0.0111454	0.000240558
Anxiety disorders	finn R8	rs17153429	7	26340970	A	G	-0.0177198	0.008884	0.0460893
Anxiety disorders	finn R8	rs1716171	12	123716376	T	C	0.0436084	0.0105916	3.83407e-05
Anxiety disorders	finn R8	rs1754360	1	174744963	A	C	0.021956	0.00945114	0.0201734
Anxiety disorders	finn R8	rs2043539	7	12253880	A	G	0.0397776	0.00886243	7.17794e-06
Anxiety disorders	finn R8	rs2333326	4	176845204	A	G	0.0388411	0.0124203	0.00176457
Anxiety disorders	finn R8	rs2358016	2	162007430	G	C	0.0227194	0.00864778	0.00860914
Anxiety disorders	finn R8	rs242093	14	69481343	A	G	0.0191125	0.0087544	0.0290222
Anxiety disorders	finn R8	rs2583389	4	102271461	T	C	0.0185147	0.0088103	0.0355984
Anxiety disorders	finn R8	rs2600604	8	82720700	A	G	0.0221672	0.00935022	0.0177513
Anxiety disorders	finn R8	rs2734839	11	113286490	T	C	-0.0304864	0.00861141	0.00039977
Anxiety disorders	finn R8	rs2824420	21	19026337	C	T	-0.0211118	0.0106115	0.0466445
Anxiety disorders	finn R8	rs2859263	12	121072799	T	C	0.0189088	0.00883766	0.0323892
Anxiety disorders	finn R8	rs3793577	9	23737627	G	A	0.0233293	0.00862854	0.00685646
Anxiety disorders	finn R8	rs4300861	2	22549441	T	C	0.0330368	0.00865104	0.000134085
Anxiety disorders	finn R8	rs4849124	2	113576902	G	A	0.0180857	0.00921513	0.0496924
Anxiety disorders	finn R8	rs6429911	2	142347113	C	T	-0.0471335	0.0162875	0.00380548
Anxiety disorders	finn R8	rs6971417	7	133166169	T	G	-0.0234837	0.0119299	0.049014
Anxiety disorders	finn R8	rs703115	1	158643037	C	T	-0.0190104	0.00893909	0.033448
Anxiety disorders	finn R8	rs7032155	9	122672771	A	C	0.0178582	0.00886324	0.0439188
Anxiety disorders	finn R8	rs7314842	12	103539098	T	C	0.0205642	0.00909044	0.0236865
Anxiety disorders	finn R8	rs7633157	3	117529266	G	A	-0.0398456	0.00892523	8.03008e-06
Anxiety disorders	finn R8	rs7837430	8	130061829	T	C	0.023959	0.0109828	0.0291461
Anxiety disorders	finn R8	rs919593	15	86926129	C	G	-0.0200178	0.0100079	0.0454789
Anxiety disorders	finn R8	rs9373363	6	143150043	G	A	-0.0347601	0.00912967	0.000140449
Anxiety disorders	finn R8	rs9517313	13	99105892	C	G	0.0454236	0.00866286	1.57565e-07
Anxiety disorders	finn R8	rs9529055	13	66957533	A	G	0.0201956	0.00860598	0.0189409
Anxiety disorders	finn R8	rs955842	1	69295023	T	C	0.0512604	0.015072	0.000671305
Anxiety disorders	finn R8	rs957345	14	75276079	G	C	0.0192854	0.0086818	0.0263263
Depression	finn R8	rs1021363	10	106610839	G	A	-0.048011	0.00890694	7.03429e-08
Depression	finn R8	rs10496632	2	125014321	C	G	-0.0217762	0.00858805	0.0112243
Depression	finn R8	rs10892071	11	116954565	T	C	0.0181755	0.00883715	0.0397137
Depression	finn R8	rs11040802	11	6222670	C	G	0.0196673	0.00947836	0.0379892
Depression	finn R8	rs11567968	5	137664241	G	A	0.0241516	0.0103262	0.0193428
Depression	finn R8	rs11953061	5	120144025	T	C	0.0434221	0.0082271	1.30644e-07
Depression	finn R8	rs12070989	1	80841004	A	C	0.0169946	0.00828798	0.0403144
Depression	finn R8	rs12204714	6	152235339	T	C	-0.0508273	0.0082198	6.26888e-10
Depression	finn R8	rs12446878	16	77156772	G	A	0.0346662	0.00861263	5.69652e-05
Depression	finn R8	rs12621789	2	66654097	A	T	-0.0208015	0.00843351	0.013643
Depression	finn R8	rs12807357	11	57656902	T	C	0.0286596	0.00825397	0.000516167
Depression	finn R8	rs13296354	9	37603519	C	A	-0.0261949	0.0123456	0.033854
Depression	finn R8	rs1389939	1	79992759	G	C	-0.0199905	0.00820009	0.0147754
Depression	finn R8	rs1452378	15	74100132	C	T	-0.024341	0.0102821	0.017918
Depression	finn R8	rs1476289	5	2816253	C	T	0.0282738	0.0109286	0.00967765
Depression	finn R8	rs1478800	6	129436996	C	A	0.0288238	0.0093266	0.00199825
Depression	finn R8	rs1592757	5	103889998	C	G	0.0394035	0.00833974	2.30351e-06
Depression	finn R8	rs1596747	2	193802478	G	A	0.0298396	0.00797728	0.000183599
Depression	finn R8	rs1597044	14	42181334	G	C	0.024179	0.0079891	0.002474
Depression	finn R8	rs17075415	3	43303171	T	C	0.055825	0.0103128	6.19199e-08
Depression	finn R8	rs17153429	7	26340970	A	G	-0.0188794	0.00824705	0.0220663
Depression	finn R8	rs1716171	12	123716376	T	C	0.0204059	0.00976434	0.0366328
Depression	finn R8	rs1754360	1	174744963	A	C	0.0192376	0.008774	0.0283387
Depression	finn R8	rs2043539	7	12253880	A	G	0.0225933	0.00824205	0.00612125
Depression	finn R8	rs2119075	2	4902437	T	C	-0.018178	0.00804883	0.0239166
Depression	finn R8	rs2333326	4	176845204	A	G	0.0251318	0.0115846	0.0300518
Depression	finn R8	rs2583389	4	102271461	T	C	0.0223721	0.00816393	0.0061372
Depression	finn R8	rs2600604	8	82720700	A	G	0.0183904	0.00868316	0.0341806
Depression	finn R8	rs2734839	11	113286490	T	C	-0.0300959	0.00799814	0.000167977
Depression	finn R8	rs324769	12	83969240	T	C	-0.0183506	0.0081763	0.024809
Depression	finn R8	rs3749313	3	18568261	G	A	0.0212439	0.00816719	0.00929159
Depression	finn R8	rs3793577	9	23737627	G	A	0.0219589	0.00801688	0.00616112
Depression	finn R8	rs4300861	2	22549441	T	C	0.0283264	0.00803599	0.000423584
Depression	finn R8	rs4849124	2	113576902	G	A	0.0182511	0.00856123	0.033021
Depression	finn R8	rs631143	1	241799538	A	G	0.0280442	0.00896197	0.00175259
Depression	finn R8	rs6429911	2	142347113	C	T	-0.0394756	0.0153314	0.0100295
Depression	finn R8	rs7032155	9	122672771	A	C	0.0247306	0.00824874	0.00271669
Depression	finn R8	rs7100	3	49053219	G	A	-0.0371541	0.00964446	0.000116977
Depression	finn R8	rs7314842	12	103539098	T	C	0.0219824	0.00845052	0.00928688
Depression	finn R8	rs7633157	3	117529266	G	A	-0.0259076	0.00828243	0.00175991
Depression	finn R8	rs7837430	8	130061829	T	C	0.0289721	0.0101595	0.00434831
Depression	finn R8	rs9373363	6	143150043	G	A	-0.0246845	0.00847212	0.00357265
Depression	finn R8	rs9517313	13	99105892	C	G	0.0299389	0.00805067	0.000200166
Depression	finn R8	rs9529055	13	66957533	A	G	0.0178054	0.00799396	0.0259233
Depression	finn R8	rs955842	1	69295023	T	C	0.0344783	0.0138979	0.0131078
Abbreviations: GWAS: genome-wide association study; SNP: single nucleotide polymorphism; Chr: Chromosome; EA: effect allele; OA:other allele; SE: standard error; BMI: body mass index.
