# Supplementary material for: The causal role of gastroesophageal reflux disease in anxiety disorders and depression: A bidirectional Mendelian randomization study
Source: Front Psychiatry. 2023 Feb 22;14:1135923. doi: 10.3389/fpsyt.2023.1135923 (PMC9992201; doi:10.3389/fpsyt.2023.1135923)
Supplement: Supplementary file 5 [file Table_4.XLSX]

## Sheet: Sheet1
Supplementary Table 4: Details of the IVs screened based on the locus-wide significance threshold (P < 1e-5)
Exposure	Outcome	SNP	Chr	Position	EA	OA	Exposure			Outcome			F_statistics
							Beta	SE	P-value	Beta	SE	P-value
GERD	Anxiety disorders	rs10010963	4	159839313	T	C	-0.0269803	0.00494665	4.91779e-08	-0.0161831	0.00910752	0.0755858	29.7489
GERD	Anxiety disorders	rs1007883	16	51163406	C	T	-0.0270134	0.00501888	7.35157e-08	-0.0103526	0.00891725	0.245656	28.9698
GERD	Anxiety disorders	rs10172113	2	226618383	C	T	-0.0260117	0.00527769	8.28114e-07	-5.66503e-05	0.00898251	0.994968	24.2912
GERD	Anxiety disorders	rs10251438	7	137006969	A	C	-0.0245314	0.0048288	3.76973e-07	0.00118777	0.00859249	0.890056	25.8087
GERD	Anxiety disorders	rs10780329	9	82443098	C	T	-0.0226048	0.00483611	2.95162e-06	-0.0105404	0.00870848	0.226141	21.8479
GERD	Anxiety disorders	rs10800380	1	168741818	C	T	0.0273579	0.00579821	2.37777e-06	0.0162129	0.0112953	0.151185	22.2627
GERD	Anxiety disorders	rs10810098	9	14161670	C	T	-0.0275287	0.00535647	2.75708e-07	-0.00800496	0.00980273	0.414154	26.4128
GERD	Anxiety disorders	rs10857811	1	110617688	G	T	0.0224683	0.00488543	4.24414e-06	0.000453845	0.00895491	0.95958	21.1512
GERD	Anxiety disorders	rs10892071	11	116954565	T	C	0.0273335	0.00564357	1.277e-06	0.0163597	0.00951942	0.0856939	23.4576
GERD	Anxiety disorders	rs10951781	7	45018263	A	G	0.0296575	0.00634462	2.94768e-06	0.00655701	0.0120005	0.584794	21.8503
GERD	Anxiety disorders	rs10995473	10	52804642	C	T	0.0271923	0.00545859	6.30725e-07	-0.0179266	0.00993002	0.0710281	24.816
GERD	Anxiety disorders	rs11174461	12	62797683	A	G	0.0358723	0.00743368	1.39544e-06	0.00876676	0.0157263	0.577214	23.2868
GERD	Anxiety disorders	rs11938781	4	17924734	C	T	0.0298363	0.00653342	4.95439e-06	-0.00243607	0.0139729	0.861596	20.8549
GERD	Anxiety disorders	rs12453010	17	50316131	T	C	0.0296967	0.00493315	1.74606e-09	0.00159426	0.00890556	0.857923	36.2383
GERD	Anxiety disorders	rs12522305	5	45146361	A	G	-0.0292779	0.00635603	4.09864e-06	-0.00340334	0.0126741	0.788294	21.2182
GERD	Anxiety disorders	rs12620828	2	67806472	G	A	-0.0299211	0.0055527	7.10199e-08	-0.00603997	0.00926042	0.51425	29.0367
GERD	Anxiety disorders	rs12701287	7	3960126	A	G	-0.029052	0.00580647	5.63339e-07	0.00175443	0.0100652	0.861625	25.0339
GERD	Anxiety disorders	rs12908034	15	66790599	C	T	0.0500719	0.00926947	6.59736e-08	-0.00543186	0.0158659	0.732079	29.1795
GERD	Anxiety disorders	rs12966646	18	36921264	A	C	-0.0311922	0.00608772	2.99468e-07	-0.000770508	0.0114829	0.946501	26.2532
GERD	Anxiety disorders	rs13296354	9	37603519	C	A	-0.0342854	0.0070483	1.14834e-06	-0.0185182	0.0132963	0.1637	23.6619
GERD	Anxiety disorders	rs1445533	8	115485119	C	T	0.0273048	0.00588144	3.44144e-06	0.00519763	0.00993062	0.600701	21.5531
GERD	Anxiety disorders	rs1475546	9	120533422	C	T	-0.0234753	0.0048272	1.15547e-06	-0.00227219	0.00859746	0.79156	23.65
GERD	Anxiety disorders	rs1478800	6	129436996	C	A	0.0288055	0.00545412	1.28192e-07	0.00863506	0.010018	0.38871	27.8934
GERD	Anxiety disorders	rs1483796	7	49871114	A	G	-0.0247188	0.00491605	4.95131e-07	0.0053515	0.00894458	0.549643	25.2826
GERD	Anxiety disorders	rs1490384	6	126851160	T	C	-0.0246115	0.00481065	3.12011e-07	-0.0104204	0.00857854	0.22448	26.1739
GERD	Anxiety disorders	rs1507153	6	79484386	A	C	0.0257234	0.00496353	2.18958e-07	0.0147925	0.0087808	0.0920577	26.8581
GERD	Anxiety disorders	rs17144397	7	71679122	C	T	-0.0611906	0.0134293	5.20128e-06	-0.00870517	0.0124955	0.486013	20.7617
GERD	Anxiety disorders	rs17288444	9	14686308	G	A	0.022661	0.00482513	2.64704e-06	0.00600012	0.00858233	0.484475	22.0567
GERD	Anxiety disorders	rs17625606	4	23550676	C	T	-0.0279567	0.00515963	6.01506e-08	-0.00366553	0.00875336	0.675394	29.3586
GERD	Anxiety disorders	rs1836883	11	89265167	C	T	-0.0232594	0.00482543	1.43427e-06	-0.00301521	0.00866916	0.727984	23.2341
GERD	Anxiety disorders	rs1883842	20	41223062	G	T	0.0308332	0.00536826	9.26766e-09	0.0197659	0.0110499	0.0736495	32.9891
GERD	Anxiety disorders	rs2097532	1	20551745	T	C	-0.0229346	0.0050106	4.71194e-06	-0.00257595	0.00897493	0.7741	20.9509
GERD	Anxiety disorders	rs2117306	2	79410207	T	C	-0.0271693	0.00612656	9.22083e-06	0.0102271	0.015569	0.511251	19.6663
GERD	Anxiety disorders	rs2119075	2	4902437	T	C	-0.0224736	0.00492756	5.09624e-06	0.000918066	0.00866515	0.915623	20.8009
GERD	Anxiety disorders	rs2136961	4	152746079	G	A	-0.0233897	0.00518798	6.53055e-06	0.00804605	0.00880132	0.360618	20.326
GERD	Anxiety disorders	rs2272727	8	61769195	G	A	0.0517167	0.00991703	1.83874e-07	-0.00162287	0.0189941	0.931911	27.1956
GERD	Anxiety disorders	rs2587363	13	53915933	A	G	-0.0242793	0.00485316	5.65093e-07	-0.00746455	0.00864282	0.387769	25.0278
GERD	Anxiety disorders	rs263125	6	142939836	A	G	0.0223809	0.00503017	8.61351e-06	0.00987689	0.00927758	0.287058	19.7966
GERD	Anxiety disorders	rs2650705	10	63239803	G	A	0.0313619	0.00652901	1.55941e-06	0.00779425	0.0135012	0.563735	23.0733
GERD	Anxiety disorders	rs2681535	8	60920595	A	G	-0.0227863	0.00493447	3.87856e-06	0.0107568	0.00907467	0.235873	21.3239
GERD	Anxiety disorders	rs2834005	21	34291708	C	T	0.0296997	0.0051734	9.42041e-09	0.00202067	0.00967408	0.834546	32.9573
GERD	Anxiety disorders	rs312929	19	3273188	C	T	0.0227023	0.00501962	6.10562e-06	-0.00638217	0.00884675	0.470654	20.4549
GERD	Anxiety disorders	rs324769	12	83969240	T	C	-0.0267699	0.00483328	3.04775e-08	-0.00803445	0.00880232	0.361367	30.6768
GERD	Anxiety disorders	rs3749313	3	18568261	G	A	0.0245689	0.00516674	1.98235e-06	0.00630595	0.00880301	0.473781	22.612
GERD	Anxiety disorders	rs3828917	6	31465917	T	G	0.0671113	0.0120054	2.26945e-08	0.0183199	0.0343823	0.594151	31.2491
GERD	Anxiety disorders	rs3863241	8	73890335	T	C	0.0324982	0.00481521	1.48799e-11	0.0124171	0.00872251	0.154571	45.55
GERD	Anxiety disorders	rs3914722	2	50991039	A	G	0.036734	0.00767913	1.72167e-06	0.0147814	0.0138017	0.284176	22.883
GERD	Anxiety disorders	rs4382592	9	134870755	G	T	-0.0302679	0.00525091	8.19917e-09	-0.0153832	0.00960984	0.109427	33.2273
GERD	Anxiety disorders	rs464509	21	27588835	G	A	0.0363429	0.00742768	9.93574e-07	0.0122276	0.0111365	0.272217	23.9405
GERD	Anxiety disorders	rs4999609	17	78917730	G	A	-0.0237086	0.00491045	1.37775e-06	-0.01135	0.00874354	0.194252	23.3114
GERD	Anxiety disorders	rs524874	11	88712383	G	A	-0.0254339	0.00481996	1.31474e-07	0.00402442	0.00869676	0.643544	27.8445
GERD	Anxiety disorders	rs569356	1	29136686	G	A	-0.037919	0.00690971	4.07005e-08	-0.0124972	0.012762	0.327458	30.1158
GERD	Anxiety disorders	rs6011155	20	62450664	C	T	-0.0236132	0.00498384	2.15884e-06	-0.000516329	0.00905825	0.954544	22.4482
GERD	Anxiety disorders	rs603165	15	37675583	T	C	0.0230699	0.0048133	1.64343e-06	0.00565238	0.00862013	0.512005	22.9724
GERD	Anxiety disorders	rs631143	1	241799538	A	G	0.0235824	0.00510014	3.76643e-06	0.00885358	0.0096082	0.35681	21.3802
GERD	Anxiety disorders	rs6510697	19	2691314	G	A	-0.0269977	0.00515064	1.59173e-07	0.00499246	0.00875918	0.5687	27.4746
GERD	Anxiety disorders	rs6762606	3	134379752	T	C	-0.0239391	0.00533907	7.33382e-06	-0.00375729	0.0103074	0.715466	20.1041
GERD	Anxiety disorders	rs6902631	6	165293940	G	A	-0.0249064	0.00500128	6.35829e-07	-0.0106083	0.00861674	0.218276	24.8005
GERD	Anxiety disorders	rs7038072	9	25326440	C	T	-0.0225676	0.00493476	4.80352e-06	-0.00986818	0.00889361	0.267179	20.9141
GERD	Anxiety disorders	rs7100	3	49053219	G	A	-0.0254273	0.00569841	8.11279e-06	-0.01841	0.0104082	0.0769272	19.911
GERD	Anxiety disorders	rs7241572	18	77580712	A	G	0.0365511	0.00597464	9.49336e-10	0.0159441	0.0104777	0.128079	37.4263
GERD	Anxiety disorders	rs7324952	13	91990799	T	C	-0.0373824	0.00755791	7.57059e-07	0.000282378	0.0128788	0.982507	24.4642
GERD	Anxiety disorders	rs7527682	1	189172684	G	A	-0.026684	0.00482174	3.12831e-08	0.00273436	0.00884237	0.757145	30.6263
GERD	Anxiety disorders	rs7541875	1	190957589	G	A	0.0273972	0.00484976	1.61213e-08	0.0152083	0.00882096	0.0846876	31.9133
GERD	Anxiety disorders	rs7581524	2	113234316	T	C	0.0263899	0.00538921	9.7407e-07	7.88444e-05	0.010237	0.993855	23.9787
GERD	Anxiety disorders	rs7600261	2	212622818	T	C	0.0338034	0.00522051	9.47327e-11	0.00887158	0.00934983	0.342697	41.9271
GERD	Anxiety disorders	rs761777	10	134938075	G	A	0.0345341	0.00554469	4.71455e-10	0.00323268	0.0096496	0.737621	38.792
GERD	Anxiety disorders	rs7723780	5	156058689	A	G	0.0297019	0.00655956	5.9536e-06	0.0220906	0.0133062	0.0968791	20.5031
GERD	Anxiety disorders	rs7815117	8	112738051	A	G	0.0244506	0.00543494	6.83408e-06	-0.0061241	0.00982531	0.533088	20.239
GERD	Anxiety disorders	rs792884	1	74899573	G	T	0.0263642	0.00592985	8.74762e-06	0.0207697	0.0125371	0.0975866	19.767
GERD	Anxiety disorders	rs8059436	16	9516315	C	T	-0.0239588	0.00531399	6.52439e-06	-0.00348316	0.00965748	0.718347	20.3277
GERD	Anxiety disorders	rs9345737	6	66676938	G	A	-0.0252666	0.00484427	1.8305e-07	-0.0088768	0.00873718	0.309639	27.2043
GERD	Anxiety disorders	rs9396740	6	17023108	A	G	-0.031493	0.0055587	1.46562e-08	-0.00723594	0.0106646	0.497456	32.0983
GERD	Anxiety disorders	rs9521258	13	109899395	G	A	-0.0535484	0.010999	1.12448e-06	-0.0293532	0.0171312	0.0866343	23.7021
GERD	Anxiety disorders	rs9635922	18	32348722	A	G	-0.0297816	0.00670648	8.96603e-06	0.0123695	0.0132946	0.352158	19.72
GERD	Depression	rs10010963	4	159839313	T	C	-0.0269803	0.00494665	4.91779e-08	0.00173863	0.008458	0.837134	29.7489
GERD	Depression	rs1007883	16	51163406	C	T	-0.0270134	0.00501888	7.35157e-08	-0.000266317	0.00827466	0.974325	28.9698
GERD	Depression	rs10172113	2	226618383	C	T	-0.0260117	0.00527769	8.28114e-07	0.00548767	0.00834139	0.510612	24.2912
GERD	Depression	rs10251438	7	137006969	A	C	-0.0245314	0.0048288	3.76973e-07	0.00741643	0.00798602	0.353056	25.8087
GERD	Depression	rs10269582	7	21640361	C	T	0.0234037	0.00484333	1.3507e-06	0.0151348	0.00799346	0.0583042	23.3497
GERD	Depression	rs10780329	9	82443098	C	T	-0.0226048	0.00483611	2.95162e-06	-0.00976341	0.00808171	0.227014	21.8479
GERD	Depression	rs10800380	1	168741818	C	T	0.0273579	0.00579821	2.37777e-06	0.0108595	0.010499	0.300979	22.2627
GERD	Depression	rs1080207	2	53121247	G	T	0.0277346	0.00549002	4.37613e-07	0.0161915	0.00853925	0.0579442	25.5209
GERD	Depression	rs10810098	9	14161670	C	T	-0.0275287	0.00535647	2.75708e-07	-0.00682364	0.00910637	0.453661	26.4128
GERD	Depression	rs10857811	1	110617688	G	T	0.0224683	0.00488543	4.24414e-06	-0.00464969	0.00831704	0.576124	21.1512
GERD	Depression	rs10863754	1	209248014	C	T	-0.0242135	0.00494112	9.56423e-07	-0.0012794	0.00804381	0.873626	24.014
GERD	Depression	rs10951781	7	45018263	A	G	0.0296575	0.00634462	2.94768e-06	0.0064369	0.011143	0.56349	21.8503
GERD	Depression	rs10995473	10	52804642	C	T	0.0271923	0.00545859	6.30725e-07	-0.012482	0.00922658	0.176111	24.816
GERD	Depression	rs11155515	6	147959229	C	A	-0.0231015	0.00498915	3.65048e-06	-0.0123524	0.00811292	0.12787	21.4401
GERD	Depression	rs11174461	12	62797683	A	G	0.0358723	0.00743368	1.39544e-06	0.00846033	0.0146275	0.563005	23.2868
GERD	Depression	rs11938781	4	17924734	C	T	0.0298363	0.00653342	4.95439e-06	0.0241775	0.0129784	0.0624755	20.8549
GERD	Depression	rs12453010	17	50316131	T	C	0.0296967	0.00493315	1.74606e-09	0.00279913	0.00827394	0.735133	36.2383
GERD	Depression	rs12522305	5	45146361	A	G	-0.0292779	0.00635603	4.09864e-06	0.00560773	0.011774	0.633876	21.2182
GERD	Depression	rs12620828	2	67806472	G	A	-0.0299211	0.0055527	7.10199e-08	0.00832411	0.00860316	0.333261	29.0367
GERD	Depression	rs12701287	7	3960126	A	G	-0.029052	0.00580647	5.63339e-07	-0.00777191	0.00935552	0.406126	25.0339
GERD	Depression	rs12908034	15	66790599	C	T	0.0500719	0.00926947	6.59736e-08	0.0251414	0.0147032	0.087279	29.1795
GERD	Depression	rs12966646	18	36921264	A	C	-0.0311922	0.00608772	2.99468e-07	-0.00593768	0.0106586	0.577473	26.2532
GERD	Depression	rs12967855	18	35138245	G	A	-0.0365451	0.00513354	1.08793e-12	-0.0140389	0.00904235	0.120526	50.6786
GERD	Depression	rs1323063	4	20323777	G	A	0.0348593	0.00780764	8.01567e-06	0.0234986	0.0128034	0.0664554	19.9342
GERD	Depression	rs1445533	8	115485119	C	T	0.0273048	0.00588144	3.44144e-06	0.000563486	0.00921528	0.951242	21.5531
GERD	Depression	rs1475546	9	120533422	C	T	-0.0234753	0.0048272	1.15547e-06	-0.0119785	0.00799313	0.133978	23.65
GERD	Depression	rs1479405	12	15387519	T	C	0.0314843	0.0051514	9.85213e-10	0.00474312	0.00871833	0.586415	37.354
GERD	Depression	rs1483796	7	49871114	A	G	-0.0247188	0.00491605	4.95131e-07	0.00199856	0.00830883	0.809916	25.2826
GERD	Depression	rs1490384	6	126851160	T	C	-0.0246115	0.00481065	3.12011e-07	-0.000853751	0.00796453	0.914635	26.1739
GERD	Depression	rs1507153	6	79484386	A	C	0.0257234	0.00496353	2.18958e-07	-0.00260297	0.00815745	0.749658	26.8581
GERD	Depression	rs17144397	7	71679122	C	T	-0.0611906	0.0134293	5.20128e-06	-0.0157461	0.0115413	0.172465	20.7617
GERD	Depression	rs17288444	9	14686308	G	A	0.022661	0.00482513	2.64704e-06	0.0091938	0.00797025	0.248699	22.0567
GERD	Depression	rs17625606	4	23550676	C	T	-0.0279567	0.00515963	6.01506e-08	-0.0154599	0.00812915	0.0572005	29.3586
GERD	Depression	rs1836883	11	89265167	C	T	-0.0232594	0.00482543	1.43427e-06	0.00592125	0.0080575	0.462416	23.2341
GERD	Depression	rs1883842	20	41223062	G	T	0.0308332	0.00536826	9.26766e-09	0.0127947	0.0102568	0.212238	32.9891
GERD	Depression	rs2097532	1	20551745	T	C	-0.0229346	0.0050106	4.71194e-06	0.000155849	0.00834201	0.985094	20.9509
GERD	Depression	rs2117306	2	79410207	T	C	-0.0271693	0.00612656	9.22083e-06	0.00918649	0.0145128	0.526738	19.6663
GERD	Depression	rs2136961	4	152746079	G	A	-0.0233897	0.00518798	6.53055e-06	0.00593524	0.00816875	0.467484	20.326
GERD	Depression	rs2272727	8	61769195	G	A	0.0517167	0.00991703	1.83874e-07	-0.00709539	0.017607	0.686958	27.1956
GERD	Depression	rs242093	14	69481343	A	G	0.0252392	0.00488876	2.43433e-07	0.0104749	0.00812803	0.197491	26.6535
GERD	Depression	rs2587363	13	53915933	A	G	-0.0242793	0.00485316	5.65093e-07	-0.00573736	0.0080255	0.474677	25.0278
GERD	Depression	rs263125	6	142939836	A	G	0.0223809	0.00503017	8.61351e-06	0.00694272	0.00860749	0.419902	19.7966
GERD	Depression	rs2650705	10	63239803	G	A	0.0313619	0.00652901	1.55941e-06	-0.00369611	0.0125668	0.768668	23.0733
GERD	Depression	rs2681535	8	60920595	A	G	-0.0227863	0.00493447	3.87856e-06	-0.00523076	0.00842794	0.534833	21.3239
GERD	Depression	rs2824420	21	19026337	C	T	-0.0269328	0.00573559	2.65662e-06	-0.00830708	0.00986329	0.399664	22.0499
GERD	Depression	rs2834005	21	34291708	C	T	0.0296997	0.0051734	9.42041e-09	0.0159869	0.00896834	0.0746535	32.9573
GERD	Depression	rs2859263	12	121072799	T	C	0.0246679	0.00483488	3.35954e-07	0.00372322	0.00819449	0.649573	26.0311
GERD	Depression	rs312929	19	3273188	C	T	0.0227023	0.00501962	6.10562e-06	0.00108712	0.00822195	0.894808	20.4549
GERD	Depression	rs3828917	6	31465917	T	G	0.0671113	0.0120054	2.26945e-08	0.0481856	0.0322375	0.134991	31.2491
GERD	Depression	rs3863241	8	73890335	T	C	0.0324982	0.00481521	1.48799e-11	0.00854898	0.00810371	0.291449	45.55
GERD	Depression	rs3914722	2	50991039	A	G	0.036734	0.00767913	1.72167e-06	0.0236885	0.0128078	0.0643813	22.883
GERD	Depression	rs4382592	9	134870755	G	T	-0.0302679	0.00525091	8.19917e-09	-0.00794467	0.0089246	0.373358	33.2273
GERD	Depression	rs464509	21	27588835	G	A	0.0363429	0.00742768	9.93574e-07	0.00383712	0.0103319	0.710351	23.9405
GERD	Depression	rs4999609	17	78917730	G	A	-0.0237086	0.00491045	1.37775e-06	-0.000743808	0.00811904	0.927006	23.3114
GERD	Depression	rs524874	11	88712383	G	A	-0.0254339	0.00481996	1.31474e-07	-0.00422585	0.00808122	0.601028	27.8445
GERD	Depression	rs569356	1	29136686	G	A	-0.037919	0.00690971	4.07005e-08	-0.0154042	0.011884	0.194903	30.1158
GERD	Depression	rs6011155	20	62450664	C	T	-0.0236132	0.00498384	2.15884e-06	-0.00322715	0.00841754	0.701436	22.4482
GERD	Depression	rs603165	15	37675583	T	C	0.0230699	0.0048133	1.64343e-06	0.00954854	0.00800612	0.233004	22.9724
GERD	Depression	rs6510697	19	2691314	G	A	-0.0269977	0.00515064	1.59173e-07	-0.00386471	0.00812742	0.63442	27.4746
GERD	Depression	rs6762606	3	134379752	T	C	-0.0239391	0.00533907	7.33382e-06	-0.0115999	0.00958434	0.226166	20.1041
GERD	Depression	rs6902631	6	165293940	G	A	-0.0249064	0.00500128	6.35829e-07	-0.0117035	0.00800723	0.143848	24.8005
GERD	Depression	rs6971417	7	133166169	T	G	-0.0281439	0.00604394	3.21544e-06	-0.0190152	0.0110779	0.0860716	21.6834
GERD	Depression	rs703115	1	158643037	C	T	-0.021779	0.004901	8.83853e-06	-0.00802263	0.00830151	0.33384	19.7472
GERD	Depression	rs7038072	9	25326440	C	T	-0.0225676	0.00493476	4.80352e-06	-0.00443946	0.00824971	0.590484	20.9141
GERD	Depression	rs7241572	18	77580712	A	G	0.0365511	0.00597464	9.49336e-10	0.0157135	0.00970379	0.105379	37.4263
GERD	Depression	rs7324952	13	91990799	T	C	-0.0373824	0.00755791	7.57059e-07	-0.00679325	0.0119829	0.570774	24.4642
GERD	Depression	rs7527682	1	189172684	G	A	-0.026684	0.00482174	3.12831e-08	0.00163975	0.00821957	0.841877	30.6263
GERD	Depression	rs7541875	1	190957589	G	A	0.0273972	0.00484976	1.61213e-08	0.0065323	0.00819138	0.425183	31.9133
GERD	Depression	rs7581524	2	113234316	T	C	0.0263899	0.00538921	9.7407e-07	0.00124991	0.00951342	0.895472	23.9787
GERD	Depression	rs7600261	2	212622818	T	C	0.0338034	0.00522051	9.47327e-11	0.015187	0.00868153	0.0802306	41.9271
GERD	Depression	rs761777	10	134938075	G	A	0.0345341	0.00554469	4.71455e-10	0.0123601	0.00895386	0.167458	38.792
GERD	Depression	rs7723780	5	156058689	A	G	0.0297019	0.00655956	5.9536e-06	0.0124494	0.0123581	0.31375	20.5031
GERD	Depression	rs7815117	8	112738051	A	G	0.0244506	0.00543494	6.83408e-06	-0.00207824	0.00913905	0.820111	20.239
GERD	Depression	rs792884	1	74899573	G	T	0.0263642	0.00592985	8.74762e-06	0.0184727	0.0116404	0.112525	19.767
GERD	Depression	rs8059436	16	9516315	C	T	-0.0239588	0.00531399	6.52439e-06	-0.000889409	0.00895724	0.920904	20.3277
GERD	Depression	rs9345737	6	66676938	G	A	-0.0252666	0.00484427	1.8305e-07	-0.0120405	0.00810732	0.137507	27.2043
GERD	Depression	rs9396740	6	17023108	A	G	-0.031493	0.0055587	1.46562e-08	0.000852435	0.00991171	0.931464	32.0983
GERD	Depression	rs9521258	13	109899395	G	A	-0.0535484	0.010999	1.12448e-06	-0.021756	0.0159331	0.172108	23.7021
GERD	Depression	rs9635922	18	32348722	A	G	-0.0297816	0.00670648	8.96603e-06	-0.0178847	0.0123266	0.146805	19.72
Abbreviations: SNP: single nucleotide polymorphism; Chr: Chromosome; EA: effect allele; OA:other allele; SE: standard error; GERD: gastroesophageal reflux disease.
The R2 of each SNP is calculated by the "add_rsq" function of the TwoSampleMR R package
N: sample size.
