# Supplementary material for: The causal role of gastroesophageal reflux disease in anxiety disorders and depression: A bidirectional Mendelian randomization study
Source: Front Psychiatry. 2023 Feb 22;14:1135923. doi: 10.3389/fpsyt.2023.1135923 (PMC9992201; doi:10.3389/fpsyt.2023.1135923)
Supplement: Supplementary file 6 [file Table_5.XLSX]

## Sheet: Sheet1
Supplementary Table 5: Details of confounders/outcomes-related SNPs that were excluded from IVs in reverse MR analysis screened based on the locus-wide significance threshold (P < 1e-5)
Exposure	Outcome	Confounders/outcomes	GWAS ID	SNP	Chr	Position	EA	OA	Beta	SE	P-value
Anxiety disorders	GERD	Smoking	ukb-b-223	rs7793877	7	114951001	C	G	-0.00723555	0.00117907	8.40001e-10
Anxiety disorders	GERD	Smoking	ukb-b-223	rs419055	15	47676519	T	A	0.00732474	0.00122663	2.39999e-09
Anxiety disorders	GERD	Alcohol consumption	ukb-b-5779	rs75429814	2	27961614	C	T	-0.0221245	0.00392543	1.7e-08
Anxiety disorders	GERD	Alcohol consumption	ieu-b-73	rs4936278	11	113447660	C	G	-0.0113214	0.00194734	6.19998e-09
Anxiety disorders	GERD	BMI	ukb-b-19953	rs4619804	3	18674644	C	A	0.0122837	0.00225246	4.90004e-08
Anxiety disorders	GERD	BMI	ukb-b-19953	rs12546793	8	11578108	G	C	-0.0145017	0.00204801	1.39991e-12
Anxiety disorders	GERD	BMI	ukb-b-19953	rs12287076	11	47606865	C	G	0.021753	0.00217993	1.9002e-23
Anxiety disorders	GERD	BMI	ukb-b-19953	rs4491576	17	46408636	T	A	0.0232084	0.00343423	1.39991e-11
Anxiety disorders	GERD	BMI	ukb-b-19953	rs12970682	18	52481635	A	G	0.0169471	0.00236085	7.10068e-13
Anxiety disorders	GERD	BMI	ukb-b-19953	rs6123193	20	51237903	T	C	-0.0197478	0.00233359	2.60016e-17
Anxiety disorders	GERD	BMI	ieu-b-40	rs3935370	8	143335830	A	G	0.0113	0.0018	3.69999e-10
Anxiety disorders	GERD	BMI	ieu-b-40	rs12970682	18	52481635	A	G	0.0171	0.002	6.79986e-17
Anxiety disorders	GERD	GERD	ebi-a-GCST90000514	rs10865954	3	49211989	C	T	-0.0220799	0.00510894	1.54753e-05
Anxiety disorders	GERD	GERD	ebi-a-GCST90000514	rs215904	16	21728129	T	G	0.0126349	0.00484304	0.00908406
Anxiety disorders	GERD	GERD	ebi-a-GCST90000514	rs2993076	1	37261085	G	A	0.0126497	0.00502706	0.0118591
Anxiety disorders	GERD	GERD	ebi-a-GCST90000514	rs34508	5	92316380	C	T	0.0122585	0.00484246	0.011359
Anxiety disorders	GERD	GERD	ebi-a-GCST90000514	rs4674072	2	217176978	T	C	-0.010209	0.00502609	0.0422338
Anxiety disorders	GERD	GERD	ebi-a-GCST90000514	rs4722567	7	26134253	T	C	-0.0174237	0.00577382	0.00254695
Anxiety disorders	GERD	GERD	ebi-a-GCST90000514	rs5011431	7	12268551	A	G	0.0263635	0.00487975	6.56705e-08
Anxiety disorders	GERD	GERD	ebi-a-GCST90000514	rs6913517	6	33642682	T	C	0.0290623	0.00954859	0.00233749
Anxiety disorders	GERD	GERD	ebi-a-GCST90000514	rs746157	16	49593393	C	T	0.0146435	0.00651007	0.0244895
Anxiety disorders	GERD	GERD	ebi-a-GCST90000514	rs9298052	8	62439306	A	G	0.0173464	0.00779142	0.0259914
Anxiety disorders	GERD	GERD	ebi-a-GCST90000514	rs9344532	6	86234070	G	A	-0.0104437	0.00497212	0.0356895
Depression	GERD	Smoking	ieu-b-4877	rs12288908	11	112898995	T	C	0.0296254	0.00527849	2.01999e-08
Depression	GERD	Smoking	ieu-b-4877	rs4923546	11	28607774	A	G	-0.021388	0.00366263	5.23998e-09
Depression	GERD	Smoking	ieu-b-4877	rs12910916	15	47675655	T	C	0.0318832	0.00433474	1.94984e-13
Depression	GERD	Smoking	ukb-b-223	rs12009	9	127997303	A	G	0.00633616	0.00114204	2.90001e-08
Depression	GERD	Smoking	ukb-b-223	rs12910916	15	47675655	T	C	0.00970799	0.00139349	3.19963e-12
Depression	GERD	Alcohol consumption	ukb-b-5779	rs62099231	18	50724899	A	G	0.0171408	0.00302839	1.5e-08
Depression	GERD	BMI	ukb-b-19953	rs4619804	3	18674644	C	A	0.0122837	0.00225246	4.90004e-08
Depression	GERD	BMI	ukb-b-19953	rs7623687	3	49448566	C	A	-0.020279	0.0028159	6.00067e-13
Depression	GERD	BMI	ukb-b-19953	rs11185541	3	196186327	C	T	-0.0131	0.00213714	8.79995e-10
Depression	GERD	GERD	ebi-a-GCST90000514	rs1027190	10	106603086	G	T	-0.0302065	0.00499352	1.45623e-09
Depression	GERD	GERD	ebi-a-GCST90000514	rs12804093	11	57734088	C	T	0.012242	0.00518112	0.0181368
Depression	GERD	GERD	ebi-a-GCST90000514	rs13316352	3	158542577	C	G	0.0112144	0.00566702	0.0478278
Depression	GERD	GERD	ebi-a-GCST90000514	rs2363585	12	60791165	A	T	-0.0107234	0.00494971	0.0302754
Depression	GERD	GERD	ebi-a-GCST90000514	rs2702561	4	15081691	G	A	-0.0172532	0.00496675	0.000513251
Depression	GERD	GERD	ebi-a-GCST90000514	rs7557726	2	22727319	T	G	-0.0097357	0.00488146	0.0461052
Depression	GERD	GERD	ebi-a-GCST90000514	rs7617959	3	16862555	G	C	-0.0218764	0.00499851	1.20554e-05
Depression	GERD	GERD	ebi-a-GCST90000514	rs9296321	6	40118352	T	C	0.0163801	0.00496894	0.000978971
Abbreviations: GWAS: genome-wide association study; SNP: single nucleotide polymorphism; Chr: Chromosome; EA: effect allele; OA:other allele; SE: standard error; BMI: body mass index.
