# Supplementary material for: The causal role of gastroesophageal reflux disease in anxiety disorders and depression: A bidirectional Mendelian randomization study
Source: Front Psychiatry. 2023 Feb 22;14:1135923. doi: 10.3389/fpsyt.2023.1135923 (PMC9992201; doi:10.3389/fpsyt.2023.1135923)
Supplement: Supplementary file 7 [file Table_6.XLSX]

## Sheet: Sheet1
Supplementary Table 6: Details of the IVs for reverse MR analysis screened based on the locus-wide significance threshold (P < 1e-5)
Exposure	Outcome	SNP	Chr	Position	EA	OA	Exposure			Outcome			F_statistics
							Beta	SE	P-value	Beta	SE	P-value
Anxiety disorders	GERD	rs10864669	1	231254003	A	G	-0.0386165	0.00867569	8.54e-06	0.00150132	0.00481068	0.754979	19.8124
Anxiety disorders	GERD	rs10939653	4	16198439	C	T	-0.0436898	0.00921408	2.12e-06	0.00427671	0.00502847	0.395048	22.4831
Anxiety disorders	GERD	rs11505533	7	41299571	G	T	0.041045	0.00909468	6.39e-06	-0.00193153	0.00482362	0.688838	20.3679
Anxiety disorders	GERD	rs12576969	11	65802478	G	A	0.0582695	0.0117555	7.17e-07	0.00137763	0.00674631	0.838194	24.5697
Anxiety disorders	GERD	rs13247344	7	83160424	G	A	-0.0478291	0.00983443	1.15e-06	-0.00385835	0.00533446	0.469504	23.653
Anxiety disorders	GERD	rs1480567	16	73706848	C	T	0.0526847	0.00967586	5.18e-08	0.00722665	0.00602767	0.230562	29.6476
Anxiety disorders	GERD	rs17678747	6	38145965	G	A	0.0404024	0.00884265	4.9e-06	-0.00706269	0.00483465	0.144058	20.8761
Anxiety disorders	GERD	rs2189261	8	91171735	A	G	-0.040055	0.00882002	5.59e-06	-0.00803326	0.00521264	0.123289	20.6241
Anxiety disorders	GERD	rs283038	4	16717423	A	C	-0.0410856	0.00865721	2.08e-06	0.000424969	0.00484801	0.930148	22.5229
Anxiety disorders	GERD	rs3793472	9	34492213	A	G	-0.0449427	0.0100121	7.16e-06	-0.00535776	0.00554697	0.334099	20.1497
Anxiety disorders	GERD	rs4132769	18	22695332	G	A	0.0393564	0.00859055	4.62e-06	0.00678289	0.00483959	0.161051	20.9889
Anxiety disorders	GERD	rs6676516	1	101684415	C	T	-0.0401731	0.00894448	7.08e-06	-0.00278401	0.00488152	0.568464	20.1725
Anxiety disorders	GERD	rs814702	9	116758311	C	T	-0.111367	0.0249152	7.83e-06	0.00225738	0.0101614	0.824195	19.9795
Anxiety disorders	GERD	rs850140	7	29795567	G	T	0.0394116	0.00878139	7.19e-06	0.00108441	0.00514203	0.832972	20.1429
Anxiety disorders	GERD	rs946808	9	82119910	A	C	0.0778274	0.0175321	9.03e-06	0.00291175	0.00750605	0.698075	19.7059
Anxiety disorders	GERD	rs9866546	3	2638138	T	C	0.118188	0.0243378	1.2e-06	0.0137479	0.0132474	0.299373	23.5822
Depression	GERD	rs13078307	3	2565355	A	C	0.0459951	0.0102909	7.84115e-06	0.00133422	0.00561071	0.812037	19.9764
Depression	GERD	rs1452077	3	62482983	C	T	0.0698636	0.0145437	1.55761e-06	-0.0105257	0.00798713	0.18756	23.0756
Depression	GERD	rs17038931	4	109290374	A	G	0.0589049	0.0129353	5.26829e-06	-0.0114984	0.00903469	0.203125	20.7372
Depression	GERD	rs17117590	14	73028045	G	A	0.107551	0.0221972	1.26439e-06	0.00980017	0.0200104	0.624307	23.4765
Depression	GERD	rs2291473	19	10415781	C	T	0.0501633	0.0103463	1.24449e-06	-0.00462423	0.00744478	0.53451	23.5073
Depression	GERD	rs2293982	8	103297707	C	T	-0.0562799	0.0116518	1.36433e-06	-0.00519451	0.00627545	0.407811	23.3303
Depression	GERD	rs2507898	11	114988995	A	G	-0.0421709	0.00878943	1.60332e-06	-0.00262702	0.00541937	0.627856	23.0199
Depression	GERD	rs3733425	4	4279395	G	A	-0.0604658	0.0125954	1.58169e-06	-0.00847659	0.00709276	0.232046	23.046
Depression	GERD	rs3773087	3	29609040	C	T	-0.0616228	0.0115661	9.93619e-08	-0.00642353	0.00650822	0.32365	28.3863
Depression	GERD	rs4246215	11	61564299	T	G	0.0365886	0.00799555	4.73674e-06	0.00885919	0.00500867	0.0769325	20.9409
Depression	GERD	rs534804	11	126075768	A	G	0.048645	0.00980289	6.96594e-07	-0.00392417	0.00552613	0.477635	24.6245
Depression	GERD	rs6707756	2	217738618	C	T	-0.0427187	0.00883837	1.3427e-06	-0.00289696	0.0051342	0.572585	23.361
Depression	GERD	rs7138977	12	38642109	A	G	-0.0405738	0.00799289	3.8499e-07	-0.00358187	0.00481971	0.457378	25.7682
Depression	GERD	rs7192848	16	72206955	G	A	0.0475714	0.00796549	2.34088e-09	0.00190961	0.00488082	0.695613	35.667
Depression	GERD	rs771122	1	34627949	C	T	-0.0624341	0.0135504	4.07474e-06	-0.00888032	0.00689612	0.197841	21.2295
Depression	GERD	rs9932411	16	54005163	T	C	0.035864	0.00804727	8.32434e-06	0.00797091	0.00489214	0.103243	19.8619
Abbreviations: SNP: single nucleotide polymorphism; Chr: Chromosome; EA: effect allele; OA:other allele; SE: standard error; GERD: gastroesophageal reflux disease.
The R2 of each SNP is calculated by the "add_rsq" function of the TwoSampleMR R package
N: sample size.
